# Supplementary material for: CRISPR-Cas9-Mediated ATF6B Gene Editing Enhances Membrane Protein Production in HEK293T Cells
Source: Bioengineering (Basel). 2025 Apr 11;12(4):409. doi: 10.3390/bioengineering12040409 (PMC12025008; doi:10.3390/bioengineering12040409)
Supplement: Supplementary file 1 [file bioengineering-12-00409-s001.zip]

Archive with 4 entries (4 files):
- Supple Table S1.TIF
- Supple Table S2.TIF
- Supple Table S3.TIF
- Supple Table S4.TIF
